# Supplementary material for: Channel state information estimation for 5G wireless communication systems: recurrent neural networks approach
Source: PeerJ Comput Sci. 2021 Aug 26;7:e682. doi: 10.7717/peerj-cs.682 (PMC8409333; doi:10.7717/peerj-cs.682)
Supplement: Supplemental Information 3 [file peerj-cs-07-682-s003.csv]

24.581	19.325+11.268i	9.2689+14.012i	3.2861+10.15i	2.3912+6.5851i	2.51+5.3613i	2.1106+4.6252i	1.9612+3.8279i	1.9479+3.4228i	1.7273+3.0763i	1.6478+2.6047i	1.7212+2.3462i	1.6317+2.2026i	1.5361+1.9219i	1.5995+1.7042i	1.5903+1.6402i	1.472+1.4936i	1.4615+1.2702i	1.5229+1.1592i	1.4966+1.1162i	1.4119+1.0175i	1.3465+0.86188i	1.3353+0.67436i	1.4055+0.51602i	1.483+0.45642i	1.4751+0.41959i	1.4567+0.30979i	1.5146+0.20477i	1.5667+0.18023i	1.5469+0.15336i	1.536+0.068864i	1.5789+0.0094833i	1.5822+0.01803i	1.4897-0.013583i	1.4191-0.16989i	1.4878-0.33471i	1.5919-0.36614i	1.5839-0.35201i	1.5424-0.42147i	1.5591-0.48766i	1.5178-0.50238i	1.4039-0.6231i	1.4099-0.84707i	1.5277-0.96979i	1.5701-1.0033i	1.5596-1.0902i	1.5764-1.1875i	1.5488-1.2815i	1.5201-1.4695i	1.5933-1.6665i
19.325-11.268i	24.567	19.281+11.247i	9.2364+13.962i	3.275+10.091i	2.4097+6.5231i	2.5667+5.3348i	2.1443+4.6676i	1.9114+3.8684i	1.8825+3.3794i	1.7383+3.0063i	1.6906+2.5986i	1.7169+2.3695i	1.6103+2.195i	1.5368+1.9156i	1.5813+1.7189i	1.5489+1.6217i	1.4774+1.4461i	1.5102+1.279i	1.5216+1.2318i	1.4217+1.1655i	1.329+1.01i	1.2834+0.83677i	1.2693+0.64116i	1.3431+0.45119i	1.4572+0.36483i	1.5013+0.33484i	1.5205+0.27264i	1.5621+0.23458i	1.5466+0.22737i	1.4965+0.15031i	1.5235+0.047243i	1.5634+0.034306i	1.4941+0.029703i	1.4041-0.099908i	1.4378-0.27558i	1.5391-0.3502i	1.5718-0.35462i	1.5524-0.40378i	1.5755-0.47534i	1.5958-0.481i	1.5113-0.49109i	1.4042-0.63246i	1.4178-0.82875i	1.4914-0.94366i	1.5213-1.0244i	1.5507-1.1225i	1.5699-1.1889i	1.5173-1.2919i	1.5064-1.5014i
9.2689-14.012i	19.281-11.247i	24.506	19.231+11.225i	9.1935+13.932i	3.2503+10.038i	2.4425+6.4794i	2.6113+5.3711i	2.1013+4.739i	1.8142+3.8558i	1.856+3.3012i	1.7773+2.9803i	1.6925+2.6252i	1.6836+2.3645i	1.6093+2.1676i	1.549+1.9188i	1.5668+1.7216i	1.5538+1.5933i	1.5304+1.4481i	1.5413+1.3466i	1.4868+1.2987i	1.3741+1.1862i	1.3052+1.0237i	1.2507+0.86696i	1.2117+0.65527i	1.2912+0.43181i	1.4345+0.33165i	1.5072+0.31389i	1.5335+0.28428i	1.5457+0.26552i	1.5079+0.23161i	1.488+0.13534i	1.5308+0.07398i	1.5127+0.078693i	1.4167+0.0011772i	1.4066-0.16785i	1.4896-0.26498i	1.5187-0.28625i	1.4983-0.35407i	1.5293-0.45192i	1.5881-0.4903i	1.5885-0.48475i	1.5214-0.5155i	1.4485-0.62192i	1.4284-0.77256i	1.4605-0.90986i	1.5076-1.014i	1.5421-1.0889i	1.5292-1.1587i	1.4816-1.2953i
3.2861-10.15i	9.2364-13.962i	19.231-11.225i	24.473	19.204+11.231i	9.1618+13.915i	3.2678+10.002i	2.5011+6.5108i	2.599+5.4691i	2.0022+4.7768i	1.7555+3.8018i	1.878+3.271i	1.7799+3.0139i	1.6422+2.6375i	1.6518+2.3301i	1.611+2.1431i	1.5425+1.9043i	1.5718+1.6845i	1.6041+1.5726i	1.5765+1.4865i	1.531+1.3968i	1.457+1.3059i	1.3732+1.1748i	1.3176+1.0301i	1.254+0.87931i	1.2185+0.66288i	1.3057+0.45042i	1.4396+0.36599i	1.4926+0.35195i	1.4979+0.3102i	1.5056+0.2596i	1.5009+0.20609i	1.5068+0.14167i	1.5119+0.10676i	1.4624+0.060011i	1.4306-0.063493i	1.4869-0.16649i	1.5163-0.18204i	1.4631-0.23526i	1.455-0.36789i	1.5206-0.45973i	1.5614-0.49196i	1.568-0.52578i	1.5529-0.55571i	1.4873-0.61773i	1.4424-0.76674i	1.4931-0.9162i	1.5549-0.98306i	1.5489-1.0355i	1.5151-1.1372i
2.3912-6.5851i	3.275-10.091i	9.1935-13.932i	19.204-11.231i	24.464	19.186+11.223i	9.1761+13.881i	3.3354+10.012i	2.5279+6.6004i	2.5324+5.5341i	1.9434+4.7513i	1.7744+3.7765i	1.8967+3.3127i	1.7393+3.0575i	1.5929+2.6347i	1.626+2.3167i	1.5839+2.1295i	1.5268+1.8675i	1.5976+1.6542i	1.6361+1.5895i	1.5674+1.5206i	1.4997+1.4027i	1.4374+1.2921i	1.3602+1.1576i	1.3128+0.99737i	1.285+0.84139i	1.2813+0.66335i	1.3523+0.50408i	1.4347+0.43897i	1.4419+0.39987i	1.4383+0.30903i	1.4809+0.22887i	1.5072+0.19854i	1.4854+0.16037i	1.4572+0.081347i	1.4622-0.022113i	1.5141-0.10068i	1.5518-0.10903i	1.5004-0.11753i	1.4331-0.22202i	1.4506-0.35403i	1.4936-0.42768i	1.5099-0.4926i	1.5415-0.55263i	1.5365-0.56945i	1.4554-0.64789i	1.444-0.83095i	1.546-0.95039i	1.5916-0.96657i	1.5516-1.0292i
2.51-5.3613i	2.4097-6.5231i	3.2503-10.038i	9.1618-13.915i	19.186-11.223i	24.443	19.187+11.197i	9.2275+13.879i	3.3687+10.082i	2.4801+6.6651i	2.4762+5.519i	1.9578+4.7194i	1.8095+3.8025i	1.8896+3.3605i	1.7138+3.0822i	1.5715+2.6522i	1.5945+2.3263i	1.5624+2.1127i	1.5408+1.8563i	1.6111+1.6798i	1.6166+1.6173i	1.5461+1.5232i	1.4939+1.41i	1.4123+1.3093i	1.3178+1.1376i	1.3146+0.93744i	1.3526+0.80959i	1.358+0.70554i	1.3765+0.59373i	1.3953+0.51803i	1.3758+0.42813i	1.3985+0.29713i	1.475+0.2316i	1.4775+0.23101i	1.4108+0.15493i	1.4179+0.0029915i	1.5138-0.089464i	1.5828-0.08477i	1.5629-0.065788i	1.4962-0.10972i	1.4591-0.21112i	1.4666-0.30864i	1.4791-0.38744i	1.4997-0.4634i	1.5202-0.50299i	1.4675-0.53707i	1.3902-0.68144i	1.4407-0.87821i	1.5597-0.95461i	1.5779-0.96702i
2.1106-4.6252i	2.5667-5.3348i	2.4425-6.4794i	3.2678-10.002i	9.1761-13.881i	19.187-11.197i	24.455	19.241+11.213i	9.2685+13.958i	3.3335+10.162i	2.4237+6.6725i	2.4748+5.4948i	1.9844+4.7287i	1.8192+3.8277i	1.8972+3.3797i	1.7193+3.1126i	1.5535+2.6746i	1.5881+2.3141i	1.6+2.1142i	1.5644+1.9099i	1.5768+1.7229i	1.587+1.6029i	1.5665+1.5113i	1.5046+1.4404i	1.3772+1.3178i	1.3069+1.0834i	1.3833+0.88718i	1.4541+0.83441i	1.4182+0.79266i	1.3733+0.6859i	1.356+0.57144i	1.3497+0.44133i	1.4052+0.31779i	1.4649+0.2899i	1.4086+0.27093i	1.3424+0.11775i	1.4238-0.057842i	1.5523-0.095246i	1.5816-0.068003i	1.5528-0.08764i	1.5281-0.13724i	1.499-0.20371i	1.4886-0.30068i	1.5228-0.38521i	1.554-0.41488i	1.5177-0.42703i	1.4252-0.50973i	1.3811-0.69043i	1.4519-0.86241i	1.5432-0.93391i
1.9612-3.8279i	2.1443-4.6676i	2.6113-5.3711i	2.5011-6.5108i	3.3354-10.012i	9.2275-13.879i	19.241-11.213i	24.549	19.326+11.279i	9.279+14.041i	3.3096+10.188i	2.4319+6.6671i	2.4947+5.5055i	1.9926+4.7323i	1.8471+3.821i	1.9313+3.4025i	1.7128+3.1355i	1.5521+2.6432i	1.6573+2.2886i	1.671+2.1742i	1.5445+1.988i	1.5237+1.7204i	1.5938+1.5664i	1.5907+1.521i	1.476+1.4478i	1.3521+1.2511i	1.369+0.99498i	1.5018+0.87032i	1.5428+0.89045i	1.4482+0.8612i	1.3711+0.72558i	1.3623+0.57955i	1.3875+0.45433i	1.4405+0.37459i	1.4433+0.35855i	1.3568+0.28458i	1.3327+0.096253i	1.4392-0.042866i	1.5237-0.063691i	1.5331-0.087114i	1.5477-0.131i	1.5371-0.15098i	1.4814-0.22561i	1.496-0.36104i	1.5818-0.41981i	1.5953-0.39734i	1.5185-0.42364i	1.4461-0.53353i	1.4221-0.68421i	1.4572-0.83653i
1.9479-3.4228i	1.9114-3.8684i	2.1013-4.739i	2.599-5.4691i	2.5279-6.6004i	3.3687-10.082i	9.2685-13.958i	19.326-11.279i	24.643	19.361+11.311i	9.2818+14.035i	3.336+10.167i	2.4516+6.6691i	2.4884+5.4862i	2.0177+4.6857i	1.8977+3.8156i	1.9284+3.4189i	1.6893+3.0816i	1.6171+2.5602i	1.7712+2.3023i	1.6995+2.2568i	1.5012+2.0102i	1.5216+1.6895i	1.6195+1.5791i	1.5523+1.551i	1.4061+1.3951i	1.3619+1.1383i	1.4601+0.9337i	1.5798+0.88821i	1.5635+0.92329i	1.4431+0.86177i	1.3816+0.6967i	1.4086+0.55301i	1.4493+0.46824i	1.4677+0.42046i	1.4364+0.38104i	1.3734+0.28278i	1.3697+0.13299i	1.4258+0.025332i	1.4677-0.040189i	1.5093-0.099476i	1.5402-0.10979i	1.48-0.12377i	1.412-0.25832i	1.4782-0.41288i	1.5739-0.43639i	1.5584-0.42468i	1.5084-0.48687i	1.4807-0.56748i	1.4341-0.67297i
1.7273-3.0763i	1.8825-3.3794i	1.8142-3.8558i	2.0022-4.7768i	2.5324-5.5341i	2.4801-6.6651i	3.3335-10.162i	9.279-14.041i	19.361-11.311i	24.638	19.334+11.279i	9.2858+13.997i	3.3312+10.165i	2.405+6.6458i	2.4731+5.4153i	2.0521+4.6541i	1.8808+3.8329i	1.8571+3.3674i	1.6982+2.9577i	1.7187+2.5087i	1.8228+2.3475i	1.6709+2.2682i	1.5095+1.962i	1.583+1.6928i	1.6202+1.6448i	1.4767+1.5608i	1.3708+1.3196i	1.4126+1.0823i	1.5125+0.95606i	1.5691+0.93122i	1.518+0.92398i	1.4147+0.82012i	1.3928+0.64594i	1.4476+0.52812i	1.4777+0.4734i	1.4752+0.41659i	1.4676+0.35866i	1.4372+0.29788i	1.3991+0.19737i	1.4061+0.06688i	1.4723-0.033428i	1.5424-0.051084i	1.5201-0.021918i	1.4104-0.080033i	1.3692-0.25282i	1.4468-0.3829i	1.5018-0.41433i	1.4943-0.46076i	1.5053-0.5255i	1.4874-0.55701i
1.6478-2.6047i	1.7383-3.0063i	1.856-3.3012i	1.7555-3.8018i	1.9434-4.7513i	2.4762-5.519i	2.4237-6.6725i	3.3096-10.188i	9.2818-14.035i	19.334-11.279i	24.592	19.324+11.271i	9.2708+14.032i	3.2614+10.186i	2.3548+6.6018i	2.4898+5.3972i	2.0291+4.7068i	1.7715+3.8331i	1.7976+3.261i	1.7527+2.8835i	1.7542+2.5376i	1.7681+2.355i	1.6444+2.1854i	1.58+1.9023i	1.6451+1.7273i	1.6011+1.6792i	1.4596+1.5225i	1.4296+1.2817i	1.4878+1.1233i	1.5223+1.0381i	1.5227+0.97924i	1.4707+0.9214i	1.3968+0.79453i	1.4008+0.62829i	1.4548+0.52785i	1.4712+0.46394i	1.4889+0.38322i	1.5207+0.34539i	1.4779+0.32925i	1.4015+0.21564i	1.4361+0.048417i	1.5525-0.011769i	1.5881+0.036674i	1.502+0.048382i	1.4033-0.052137i	1.3838-0.20068i	1.4177-0.31272i	1.4459-0.39572i	1.4822-0.47566i	1.5226-0.51184i
1.7212-2.3462i	1.6906-2.5986i	1.7773-2.9803i	1.878-3.271i	1.7744-3.7765i	1.9578-4.7194i	2.4748-5.4948i	2.4319-6.6671i	3.336-10.167i	9.2858-13.997i	19.324-11.271i	24.62	19.354+11.321i	9.2386+14.082i	3.2332+10.166i	2.404+6.5949i	2.5175+5.4835i	1.9439+4.7751i	1.689+3.7793i	1.8309+3.1972i	1.7965+2.9271i	1.6892+2.5911i	1.6804+2.2972i	1.6535+2.0856i	1.6346+1.8698i	1.652+1.7211i	1.6011+1.6188i	1.5318+1.4495i	1.5418+1.2811i	1.5554+1.1847i	1.5315+1.0927i	1.5153+0.99928i	1.4738+0.92253i	1.411+0.79585i	1.4121+0.63669i	1.4537+0.52752i	1.4802+0.44117i	1.5272+0.3683i	1.5497+0.36198i	1.4705+0.32799i	1.4201+0.16372i	1.5234+0.018814i	1.6329+0.034734i	1.6029+0.089778i	1.5116+0.054791i	1.4477-0.036788i	1.4062-0.15013i	1.4-0.28651i	1.4455-0.40837i	1.5099-0.47888i
1.6317-2.2026i	1.7169-2.3695i	1.6925-2.6252i	1.7799-3.0139i	1.8967-3.3127i	1.8095-3.8025i	1.9844-4.7287i	2.4947-5.5055i	2.4516-6.6691i	3.3312-10.165i	9.2708-14.032i	19.354-11.321i	24.666	19.342+11.333i	9.2227+14.021i	3.3097+10.1i	2.4972+6.6395i	2.4967+5.5628i	1.8773+4.7484i	1.7206+3.7062i	1.9097+3.2225i	1.7779+3.0115i	1.5958+2.5955i	1.6358+2.2277i	1.6584+2.0426i	1.6078+1.848i	1.6094+1.6457i	1.6222+1.5076i	1.6101+1.385i	1.6036+1.2737i	1.5796+1.1805i	1.5512+1.0708i	1.5448+0.97845i	1.5016+0.91223i	1.4274+0.78921i	1.4185+0.62015i	1.4695+0.4955i	1.5181+0.42036i	1.5513+0.37971i	1.5282+0.35928i	1.4578+0.26544i	1.4767+0.097967i	1.5978+0.021053i	1.6519+0.062754i	1.6006+0.077819i	1.5411+0.03426i	1.4755-0.024627i	1.3993-0.14153i	1.3941-0.30839i	1.4608-0.42844i
1.5361-1.9219i	1.6103-2.195i	1.6836-2.3645i	1.6422-2.6375i	1.7393-3.0575i	1.8896-3.3605i	1.8192-3.8277i	1.9926-4.7323i	2.4884-5.4862i	2.405-6.6458i	3.2614-10.186i	9.2386-14.082i	19.342-11.333i	24.598	19.256+11.249i	9.2349+13.894i	3.3886+10.067i	2.4997+6.6801i	2.4307+5.5366i	1.88+4.657i	1.7965+3.6843i	1.9289+3.2851i	1.7143+3.0403i	1.5492+2.5601i	1.6312+2.2109i	1.621+2.0593i	1.5288+1.8226i	1.566+1.5674i	1.6318+1.4492i	1.6099+1.3689i	1.5714+1.248i	1.5584+1.125i	1.5605+1.0213i	1.5575+0.95576i	1.4949+0.89912i	1.4085+0.76172i	1.4136+0.5758i	1.491+0.46442i	1.5313+0.42671i	1.5186+0.38529i	1.4881+0.31367i	1.4713+0.20373i	1.5148+0.086753i	1.5942+0.038405i	1.6232+0.048128i	1.5985+0.045424i	1.5513+0.02638i	1.4645-0.02322i	1.3836-0.15689i	1.3949-0.32244i
1.5995-1.7042i	1.5368-1.9156i	1.6093-2.1676i	1.6518-2.3301i	1.5929-2.6347i	1.7138-3.0822i	1.8972-3.3797i	1.8471-3.821i	2.0177-4.6857i	2.4731-5.4153i	2.3548-6.6018i	3.2332-10.166i	9.2227-14.021i	19.256-11.249i	24.455	19.181+11.165i	9.2478+13.853i	3.3712+10.097i	2.4203+6.6741i	2.3955+5.4629i	1.9242+4.6222i	1.8173+3.7322i	1.8746+3.3224i	1.6665+3.0131i	1.5597+2.5403i	1.6342+2.2471i	1.5706+2.0899i	1.4828+1.8046i	1.5645+1.5554i	1.6218+1.4814i	1.553+1.3943i	1.5128+1.2258i	1.541+1.0906i	1.5615+1.016i	1.5393+0.96867i	1.4594+0.89674i	1.3872+0.73773i	1.4218+0.56156i	1.4973+0.4854i	1.5006+0.45219i	1.4806+0.37212i	1.493+0.2904i	1.4929+0.22648i	1.4934+0.13522i	1.5415+0.054283i	1.5889+0.034505i	1.5839+0.037925i	1.5355+0.02423i	1.4546-0.032237i	1.3921-0.16075i
1.5903-1.6402i	1.5813-1.7189i	1.549-1.9188i	1.611-2.1431i	1.626-2.3167i	1.5715-2.6522i	1.7193-3.1126i	1.9313-3.4025i	1.8977-3.8156i	2.0521-4.6541i	2.4898-5.3972i	2.404-6.5949i	3.3097-10.1i	9.2349-13.894i	19.181-11.165i	24.394	19.184+11.168i	9.2375+13.904i	3.3082+10.123i	2.3837+6.6323i	2.4357+5.4355i	1.9644+4.6727i	1.7829+3.7945i	1.818+3.3154i	1.6699+2.9755i	1.5959+2.5498i	1.6336+2.2832i	1.5532+2.0919i	1.5035+1.7962i	1.5958+1.5903i	1.6084+1.5319i	1.5177+1.4043i	1.5094+1.2107i	1.5613+1.0982i	1.5635+1.0438i	1.521+0.97823i	1.4579+0.87994i	1.4191+0.7305i	1.4529+0.58959i	1.4943+0.51587i	1.4967+0.44451i	1.5258+0.36019i	1.5573+0.33456i	1.5101+0.30824i	1.4667+0.19384i	1.5138+0.082974i	1.565+0.05362i	1.5591+0.039708i	1.5304+0.0063866i	1.4795-0.047469i
1.472-1.4936i	1.5489-1.6217i	1.5668-1.7216i	1.5425-1.9043i	1.5839-2.1295i	1.5945-2.3263i	1.5535-2.6746i	1.7128-3.1355i	1.9284-3.4189i	1.8808-3.8329i	2.0291-4.7068i	2.5175-5.4835i	2.4972-6.6395i	3.3886-10.067i	9.2478-13.853i	19.184-11.168i	24.431	19.205+11.206i	9.2071+13.926i	3.2848+10.083i	2.427+6.5844i	2.5037+5.4531i	1.9741+4.731i	1.7401+3.8078i	1.8043+3.2729i	1.7065+2.9497i	1.6205+2.5648i	1.6256+2.285i	1.5619+2.0664i	1.5361+1.7914i	1.6035+1.608i	1.5925+1.5224i	1.5284+1.3698i	1.5449+1.2013i	1.5709+1.1148i	1.5403+1.0348i	1.5157+0.92682i	1.498+0.83212i	1.4654+0.72244i	1.4633+0.58644i	1.5025+0.46866i	1.5623+0.38455i	1.6265+0.35686i	1.6232+0.38095i	1.536+0.34801i	1.487+0.22196i	1.5196+0.11635i	1.5436+0.065408i	1.546+0.0099514i	1.554-0.037162i
1.4615-1.2702i	1.4774-1.4461i	1.5538-1.5933i	1.5718-1.6845i	1.5268-1.8675i	1.5624-2.1127i	1.5881-2.3141i	1.5521-2.6432i	1.6893-3.0816i	1.8571-3.3674i	1.7715-3.8331i	1.9439-4.7751i	2.4967-5.5628i	2.4997-6.6801i	3.3712-10.097i	9.2375-13.904i	19.205-11.206i	24.443	19.175+11.204i	9.1714+13.878i	3.2961+10.015i	2.4749+6.5575i	2.5238+5.4753i	1.9402+4.7403i	1.7075+3.7635i	1.8226+3.2216i	1.7383+2.9437i	1.6171+2.5752i	1.6107+2.2723i	1.5627+2.0552i	1.521+1.7976i	1.5633+1.5902i	1.5784+1.4725i	1.5516+1.3469i	1.5415+1.2241i	1.5104+1.1195i	1.4797+0.97845i	1.5057+0.85395i	1.5062+0.79517i	1.4399+0.695i	1.4289+0.51358i	1.5217+0.37105i	1.6244+0.3305i	1.6664+0.3475i	1.6347+0.36308i	1.5593+0.3212i	1.5104+0.22074i	1.5053+0.11927i	1.513+0.028721i	1.5439-0.055131i
1.5229-1.1592i	1.5102-1.279i	1.5304-1.4481i	1.6041-1.5726i	1.5976-1.6542i	1.5408-1.8563i	1.6-2.1142i	1.6573-2.2886i	1.6171-2.5602i	1.6982-2.9577i	1.7976-3.261i	1.689-3.7793i	1.8773-4.7484i	2.4307-5.5366i	2.4203-6.6741i	3.3082-10.123i	9.2071-13.926i	19.175-11.204i	24.389	19.119+11.173i	9.1476+13.83i	3.3053+9.9897i	2.4743+6.5744i	2.4765+5.4948i	1.8777+4.7098i	1.693+3.7032i	1.8485+3.1974i	1.7453+2.958i	1.6007+2.5816i	1.6046+2.2741i	1.5497+2.0783i	1.4766+1.8106i	1.5309+1.565i	1.5932+1.4615i	1.5572+1.3964i	1.4793+1.2817i	1.4209+1.1186i	1.4285+0.94522i	1.4757+0.84692i	1.4448+0.79844i	1.3644+0.65513i	1.3988+0.44551i	1.5302+0.33885i	1.6087+0.33776i	1.6163+0.33815i	1.5977+0.32602i	1.5426+0.29818i	1.4736+0.21422i	1.4473+0.08731i	1.4766-0.034282i
1.4966-1.1162i	1.5216-1.2318i	1.5413-1.3466i	1.5765-1.4865i	1.6361-1.5895i	1.6111-1.6798i	1.5644-1.9099i	1.671-2.1742i	1.7712-2.3023i	1.7187-2.5087i	1.7527-2.8835i	1.8309-3.1972i	1.7206-3.7062i	1.88-4.657i	2.3955-5.4629i	2.3837-6.6323i	3.2848-10.083i	9.1714-13.878i	19.119-11.173i	24.337	19.094+11.157i	9.1526+13.827i	3.3125+10.025i	2.4383+6.6287i	2.4031+5.5071i	1.8348+4.6698i	1.705+3.6766i	1.859+3.2154i	1.7251+2.9752i	1.5875+2.5772i	1.608+2.2812i	1.5385+2.0947i	1.4666+1.8034i	1.5624+1.5628i	1.6313+1.5172i	1.5367+1.4786i	1.4213+1.3206i	1.3906+1.1259i	1.4169+0.97818i	1.4302+0.89316i	1.3807+0.80354i	1.3419+0.6322i	1.4135+0.45852i	1.5205+0.39603i	1.5562+0.38711i	1.5594+0.35848i	1.5521+0.34567i	1.481+0.3241i	1.3924+0.2119i	1.3897+0.046002i
1.4119-1.0175i	1.4217-1.1655i	1.4868-1.2987i	1.531-1.3968i	1.5674-1.5206i	1.6166-1.6173i	1.5768-1.7229i	1.5445-1.988i	1.6995-2.2568i	1.8228-2.3475i	1.7542-2.5376i	1.7965-2.9271i	1.9097-3.2225i	1.7965-3.6843i	1.9242-4.6222i	2.4357-5.4355i	2.427-6.5844i	3.2961-10.015i	9.1476-13.83i	19.094-11.157i	24.329	19.109+11.157i	9.184+13.854i	3.3182+10.087i	2.3935+6.6736i	2.3621+5.4949i	1.8487+4.6513i	1.7301+3.7086i	1.838+3.2627i	1.6827+2.9851i	1.5649+2.5633i	1.5985+2.2648i	1.5454+2.0657i	1.5152+1.7853i	1.621+1.6022i	1.6357+1.5871i	1.5035+1.5074i	1.42+1.3163i	1.416+1.1524i	1.4088+1.0284i	1.3977+0.90705i	1.3862+0.78813i	1.3854+0.65012i	1.4384+0.51956i	1.5111+0.45553i	1.5445+0.43148i	1.5512+0.41472i	1.5147+0.41476i	1.4071+0.36172i	1.3341+0.19156i
1.3465-0.86188i	1.329-1.01i	1.3741-1.1862i	1.457-1.3059i	1.4997-1.4027i	1.5461-1.5232i	1.587-1.6029i	1.5237-1.7204i	1.5012-2.0102i	1.6709-2.2682i	1.7681-2.355i	1.6892-2.5911i	1.7779-3.0115i	1.9289-3.2851i	1.8173-3.7322i	1.9644-4.6727i	2.5037-5.4531i	2.4749-6.5575i	3.3053-9.9897i	9.1526-13.827i	19.109-11.157i	24.349	19.142+11.165i	9.2128+13.892i	3.304+10.13i	2.3655+6.6667i	2.3878+5.4656i	1.9094+4.6762i	1.7477+3.7832i	1.8+3.3198i	1.6317+3.0005i	1.5225+2.5465i	1.5856+2.2179i	1.5904+2.0263i	1.581+1.8123i	1.6279+1.6711i	1.592+1.6108i	1.4928+1.4814i	1.4522+1.3153i	1.4254+1.1849i	1.3919+1.0338i	1.4143+0.8856i	1.4366+0.80004i	1.4121+0.69995i	1.4327+0.55596i	1.5178+0.46893i	1.5734+0.46403i	1.5576+0.48144i	1.4689+0.46785i	1.3533+0.3475i
1.3353-0.67436i	1.2834-0.83677i	1.3052-1.0237i	1.3732-1.1748i	1.4374-1.2921i	1.4939-1.41i	1.5665-1.5113i	1.5938-1.5664i	1.5216-1.6895i	1.5095-1.962i	1.6444-2.1854i	1.6804-2.2972i	1.5958-2.5955i	1.7143-3.0403i	1.8746-3.3224i	1.7829-3.7945i	1.9741-4.731i	2.5238-5.4753i	2.4743-6.5744i	3.3125-10.025i	9.184-13.854i	19.142-11.165i	24.381	19.174+11.185i	9.211+13.926i	3.2742+10.122i	2.3791+6.6149i	2.4631+5.4476i	1.9751+4.7272i	1.7577+3.8538i	1.7725+3.3675i	1.5882+3.0131i	1.4939+2.5118i	1.6205+2.1692i	1.6674+2.0414i	1.6058+1.8894i	1.583+1.7135i	1.5651+1.5879i	1.5172+1.4665i	1.4678+1.3341i	1.4195+1.1828i	1.4224+1.0094i	1.4799+0.90426i	1.4676+0.86713i	1.3922+0.74948i	1.4174+0.56294i	1.5368+0.47768i	1.5896+0.50917i	1.5246+0.53123i	1.4073+0.45555i
1.4055-0.51602i	1.2693-0.64116i	1.2507-0.86696i	1.3176-1.0301i	1.3602-1.1576i	1.4123-1.3093i	1.5046-1.4404i	1.5907-1.521i	1.6195-1.5791i	1.583-1.6928i	1.58-1.9023i	1.6535-2.0856i	1.6358-2.2277i	1.5492-2.5601i	1.6665-3.0131i	1.818-3.3154i	1.7401-3.8078i	1.9402-4.7403i	2.4765-5.4948i	2.4383-6.6287i	3.3182-10.087i	9.2128-13.892i	19.174-11.185i	24.417	19.186+11.21i	9.1822+13.93i	3.2589+10.072i	2.4249+6.5635i	2.5297+5.4511i	2.0081+4.7651i	1.7562+3.8864i	1.7495+3.3785i	1.5649+2.9827i	1.5218+2.4542i	1.7019+2.16i	1.7142+2.1039i	1.5759+1.9359i	1.5531+1.6912i	1.586+1.5586i	1.5378+1.4673i	1.4692+1.3135i	1.4644+1.1339i	1.5196+1.0081i	1.5495+0.97288i	1.4726+0.93638i	1.3828+0.77612i	1.4346+0.58062i	1.5554+0.52633i	1.5608+0.56994i	1.4517+0.53692i
1.483-0.45642i	1.3431-0.45119i	1.2117-0.65527i	1.254-0.87931i	1.3128-0.99737i	1.3178-1.1376i	1.3772-1.3178i	1.476-1.4478i	1.5523-1.551i	1.6202-1.6448i	1.6451-1.7273i	1.6346-1.8698i	1.6584-2.0426i	1.6312-2.2109i	1.5597-2.5403i	1.6699-2.9755i	1.8043-3.2729i	1.7075-3.7635i	1.8777-4.7098i	2.4031-5.5071i	2.3935-6.6736i	3.304-10.13i	9.211-13.926i	19.186-11.21i	24.429	19.169+11.216i	9.1551+13.902i	3.2691+10.027i	2.4621+6.5516i	2.5462+5.4729i	1.9915+4.7848i	1.7204+3.8834i	1.7154+3.3383i	1.5755+2.9157i	1.5863+2.4257i	1.7436+2.2033i	1.6785+2.1436i	1.5265+1.9054i	1.5546+1.6399i	1.5969+1.5368i	1.5247+1.4284i	1.4933+1.2319i	1.5578+1.0829i	1.6104+1.0339i	1.5823+1.0185i	1.486+0.94793i	1.4243+0.78045i	1.4835+0.62482i	1.5548+0.5997i	1.4986+0.60226i
1.4751-0.41959i	1.4572-0.36483i	1.2912-0.43181i	1.2185-0.66288i	1.285-0.84139i	1.3146-0.93744i	1.3069-1.0834i	1.3521-1.2511i	1.4061-1.3951i	1.4767-1.5608i	1.6011-1.6792i	1.652-1.7211i	1.6078-1.848i	1.621-2.0593i	1.6342-2.2471i	1.5959-2.5498i	1.7065-2.9497i	1.8226-3.2216i	1.693-3.7032i	1.8348-4.6698i	2.3621-5.4949i	2.3655-6.6667i	3.2742-10.122i	9.1822-13.93i	19.169-11.216i	24.412	19.147+11.205i	9.1544+13.879i	3.2936+10.026i	2.4763+6.5864i	2.5233+5.5178i	1.9365+4.8063i	1.663+3.859i	1.7038+3.2816i	1.6216+2.8933i	1.6172+2.4786i	1.693+2.2656i	1.5946+2.1348i	1.4878+1.8546i	1.5417+1.6107i	1.563+1.5049i	1.5077+1.3537i	1.539+1.1623i	1.6198+1.0745i	1.6269+1.0506i	1.5776+0.99989i	1.5185+0.90888i	1.4888+0.78072i	1.5162+0.67517i	1.5211+0.63472i
1.4567-0.30979i	1.5013-0.33484i	1.4345-0.33165i	1.3057-0.45042i	1.2813-0.66335i	1.3526-0.80959i	1.3833-0.88718i	1.369-0.99498i	1.3619-1.1383i	1.3708-1.3196i	1.4596-1.5225i	1.6011-1.6188i	1.6094-1.6457i	1.5288-1.8226i	1.5706-2.0899i	1.6336-2.2832i	1.6205-2.5648i	1.7383-2.9437i	1.8485-3.1974i	1.705-3.6766i	1.8487-4.6513i	2.3878-5.4656i	2.3791-6.6149i	3.2589-10.072i	9.1551-13.902i	19.147-11.205i	24.397	19.15+11.196i	9.1818+13.88i	3.3271+10.058i	2.4847+6.6449i	2.4907+5.5693i	1.8862+4.8119i	1.653+3.8224i	1.7579+3.271i	1.6736+2.9621i	1.5899+2.5772i	1.6097+2.3072i	1.5331+2.1187i	1.4596+1.8373i	1.5107+1.5973i	1.5392+1.4679i	1.5234+1.3155i	1.5687+1.1664i	1.6104+1.1019i	1.5855+1.0432i	1.5624+0.95098i	1.5496+0.87379i	1.515+0.79242i	1.4901+0.6871i
1.5146-0.20477i	1.5205-0.27264i	1.5072-0.31389i	1.4396-0.36599i	1.3523-0.50408i	1.358-0.70554i	1.4541-0.83441i	1.5018-0.87032i	1.4601-0.9337i	1.4126-1.0823i	1.4296-1.2817i	1.5318-1.4495i	1.6222-1.5076i	1.566-1.5674i	1.4828-1.8046i	1.5532-2.0919i	1.6256-2.285i	1.6171-2.5752i	1.7453-2.958i	1.859-3.2154i	1.7301-3.7086i	1.9094-4.6762i	2.4631-5.4476i	2.4249-6.5635i	3.2691-10.027i	9.1544-13.879i	19.15-11.196i	24.409	19.176+11.195i	9.2203+13.893i	3.3575+10.096i	2.4808+6.6884i	2.4611+5.5753i	1.8881+4.7701i	1.7222+3.7948i	1.8412+3.3194i	1.693+3.0557i	1.5479+2.6387i	1.5653+2.3181i	1.5098+2.1111i	1.4468+1.8233i	1.5153+1.5739i	1.5717+1.457i	1.5584+1.3434i	1.5653+1.2173i	1.5669+1.1284i	1.5461+1.0266i	1.5569+0.92836i	1.5449+0.8811i	1.4666+0.7966i
1.5667-0.18023i	1.5621-0.23458i	1.5335-0.28428i	1.4926-0.35195i	1.4347-0.43897i	1.3765-0.59373i	1.4182-0.79266i	1.5428-0.89045i	1.5798-0.88821i	1.5125-0.95606i	1.4878-1.1233i	1.5418-1.2811i	1.6101-1.385i	1.6318-1.4492i	1.5645-1.5554i	1.5035-1.7962i	1.5619-2.0664i	1.6107-2.2723i	1.6007-2.5816i	1.7251-2.9752i	1.838-3.2627i	1.7477-3.7832i	1.9751-4.7272i	2.5297-5.4511i	2.4621-6.5516i	3.2936-10.026i	9.1818-13.88i	19.176-11.195i	24.434	19.207+11.199i	9.2473+13.917i	3.3527+10.129i	2.4436+6.6884i	2.4453+5.5215i	1.9383+4.7161i	1.798+3.8053i	1.8693+3.376i	1.6691+3.092i	1.5185+2.6365i	1.5483+2.299i	1.5028+2.0789i	1.4659+1.7809i	1.5674+1.5523i	1.6249+1.4806i	1.5742+1.394i	1.5419+1.2533i	1.5397+1.132i	1.5415+1.0269i	1.5458+0.95771i	1.4835+0.90794i
1.5469-0.15336i	1.5466-0.22737i	1.5457-0.26552i	1.4979-0.3102i	1.4419-0.39987i	1.3953-0.51803i	1.3733-0.6859i	1.4482-0.8612i	1.5635-0.92329i	1.5691-0.93122i	1.5223-1.0381i	1.5554-1.1847i	1.6036-1.2737i	1.6099-1.3689i	1.6218-1.4814i	1.5958-1.5903i	1.5361-1.7914i	1.5627-2.0552i	1.6046-2.2741i	1.5875-2.5772i	1.6827-2.9851i	1.8-3.3198i	1.7577-3.8538i	2.0081-4.7651i	2.5462-5.4729i	2.4763-6.5864i	3.3271-10.058i	9.2203-13.893i	19.207-11.199i	24.469	19.244+11.224i	9.251+13.965i	3.3117+10.155i	2.406+6.6596i	2.462+5.4797i	1.9827+4.7253i	1.8007+3.8577i	1.8191+3.4077i	1.6128+3.0778i	1.4826+2.5993i	1.53+2.2517i	1.5108+2.0247i	1.5078+1.7449i	1.6167+1.56i	1.6425+1.5194i	1.5543+1.4225i	1.5202+1.2509i	1.5462+1.1295i	1.5463+1.0626i	1.4984+1.0029i
1.536-0.068864i	1.4965-0.15031i	1.5079-0.23161i	1.5056-0.2596i	1.4383-0.30903i	1.3758-0.42813i	1.356-0.57144i	1.3711-0.72558i	1.4431-0.86177i	1.518-0.92398i	1.5227-0.97924i	1.5315-1.0927i	1.5796-1.1805i	1.5714-1.248i	1.553-1.3943i	1.6084-1.5319i	1.6035-1.608i	1.521-1.7976i	1.5497-2.0783i	1.608-2.2812i	1.5649-2.5633i	1.6317-3.0005i	1.7725-3.3675i	1.7562-3.8864i	1.9915-4.7848i	2.5233-5.5178i	2.4847-6.6449i	3.3575-10.096i	9.2473-13.917i	19.244-11.224i	24.525	19.281+11.263i	9.2442+14.004i	3.296+10.155i	2.429+6.6493i	2.5072+5.514i	1.9898+4.8055i	1.7455+3.9298i	1.7338+3.429i	1.5416+3.0503i	1.447+2.5487i	1.5313+2.2033i	1.5393+1.9989i	1.5422+1.7553i	1.6263+1.6003i	1.6134+1.5535i	1.5185+1.4198i	1.5194+1.2379i	1.5568+1.1555i	1.5104+1.106i
1.5789-0.0094833i	1.5235-0.047243i	1.488-0.13534i	1.5009-0.20609i	1.4809-0.22887i	1.3985-0.29713i	1.3497-0.44133i	1.3623-0.57955i	1.3816-0.6967i	1.4147-0.82012i	1.4707-0.9214i	1.5153-0.99928i	1.5512-1.0708i	1.5584-1.125i	1.5128-1.2258i	1.5177-1.4043i	1.5925-1.5224i	1.5633-1.5902i	1.4766-1.8106i	1.5385-2.0947i	1.5985-2.2648i	1.5225-2.5465i	1.5882-3.0131i	1.7495-3.3785i	1.7204-3.8834i	1.9365-4.8063i	2.4907-5.5693i	2.4808-6.6884i	3.3527-10.129i	9.251-13.965i	19.281-11.263i	24.568	19.294+11.274i	9.2544+13.988i	3.345+10.138i	2.4984+6.6795i	2.5481+5.5922i	1.977+4.8977i	1.6815+3.9968i	1.6504+3.4385i	1.491+3.0083i	1.4516+2.5035i	1.5655+2.1919i	1.5725+2.0231i	1.5536+1.8065i	1.5978+1.6529i	1.5653+1.5682i	1.5024+1.4097i	1.5251+1.2614i	1.5185+1.2019i
1.5822-0.01803i	1.5634-0.034306i	1.5308-0.07398i	1.5068-0.14167i	1.5072-0.19854i	1.475-0.2316i	1.4052-0.31779i	1.3875-0.45433i	1.4086-0.55301i	1.3928-0.64594i	1.3968-0.79453i	1.4738-0.92253i	1.5448-0.97845i	1.5605-1.0213i	1.541-1.0906i	1.5094-1.2107i	1.5284-1.3698i	1.5784-1.4725i	1.5309-1.565i	1.4666-1.8034i	1.5454-2.0657i	1.5856-2.2179i	1.4939-2.5118i	1.5649-2.9827i	1.7154-3.3383i	1.663-3.859i	1.8862-4.8119i	2.4611-5.5753i	2.4436-6.6884i	3.3117-10.155i	9.2442-14.004i	19.294-11.274i	24.558	19.284+11.242i	9.2921+13.95i	3.4101+10.147i	2.543+6.7308i	2.561+5.6594i	1.9523+4.967i	1.6181+4.0322i	1.5977+3.4136i	1.4976+2.9658i	1.4959+2.4986i	1.6057+2.2257i	1.5942+2.0818i	1.5395+1.8768i	1.551+1.694i	1.5392+1.5731i	1.5077+1.4388i	1.4931+1.3242i
1.4897+0.013583i	1.4941-0.029703i	1.5127-0.078693i	1.5119-0.10676i	1.4854-0.16037i	1.4775-0.23101i	1.4649-0.2899i	1.4405-0.37459i	1.4493-0.46824i	1.4476-0.52812i	1.4008-0.62829i	1.411-0.79585i	1.5016-0.91223i	1.5575-0.95576i	1.5615-1.016i	1.5613-1.0982i	1.5449-1.2013i	1.5516-1.3469i	1.5932-1.4615i	1.5624-1.5628i	1.5152-1.7853i	1.5904-2.0263i	1.6205-2.1692i	1.5218-2.4542i	1.5755-2.9157i	1.7038-3.2816i	1.653-3.8224i	1.8881-4.7701i	2.4453-5.5215i	2.406-6.6596i	3.296-10.155i	9.2544-13.988i	19.284-11.242i	24.535	19.304+11.222i	9.3435+13.969i	3.4399+10.204i	2.5452+6.7885i	2.5451+5.7133i	1.9098+5.0002i	1.5818+4.0139i	1.6198+3.3761i	1.5605+2.9694i	1.5504+2.5432i	1.6436+2.2895i	1.6069+2.1626i	1.5143+1.9437i	1.5298+1.7213i	1.5526+1.6087i	1.4994+1.5114i
1.4191+0.16989i	1.4041+0.099908i	1.4167-0.0011772i	1.4624-0.060011i	1.4572-0.081347i	1.4108-0.15493i	1.4086-0.27093i	1.4433-0.35855i	1.4677-0.42046i	1.4777-0.4734i	1.4548-0.52785i	1.4121-0.63669i	1.4274-0.78921i	1.4949-0.89912i	1.5393-0.96867i	1.5635-1.0438i	1.5709-1.1148i	1.5415-1.2241i	1.5572-1.3964i	1.6313-1.5172i	1.621-1.6022i	1.581-1.8123i	1.6674-2.0414i	1.7019-2.16i	1.5863-2.4257i	1.6216-2.8933i	1.7579-3.271i	1.7222-3.7948i	1.9383-4.7161i	2.462-5.4797i	2.429-6.6493i	3.345-10.138i	9.2921-13.95i	19.304-11.222i	24.583	19.381+11.256i	9.3968+14.044i	3.4525+10.28i	2.5292+6.8479i	2.5044+5.7365i	1.8847+4.9613i	1.6297+3.9529i	1.7191+3.3661i	1.647+3.0104i	1.6153+2.5987i	1.6929+2.3592i	1.6227+2.232i	1.5203+1.9804i	1.5625+1.7544i	1.5729+1.6715i
1.4878+0.33471i	1.4378+0.27558i	1.4066+0.16785i	1.4306+0.063493i	1.4622+0.022113i	1.4179-0.0029915i	1.3424-0.11775i	1.3568-0.28458i	1.4364-0.38104i	1.4752-0.41659i	1.4712-0.46394i	1.4537-0.52752i	1.4185-0.62015i	1.4085-0.76172i	1.4594-0.89674i	1.521-0.97823i	1.5403-1.0348i	1.5104-1.1195i	1.4793-1.2817i	1.5367-1.4786i	1.6357-1.5871i	1.6279-1.6711i	1.6058-1.8894i	1.7142-2.1039i	1.7436-2.2033i	1.6172-2.4786i	1.6736-2.9621i	1.8412-3.3194i	1.798-3.8053i	1.9827-4.7253i	2.5072-5.514i	2.4984-6.6795i	3.4101-10.147i	9.3435-13.969i	19.381-11.256i	24.69	19.472+11.304i	9.4458+14.111i	3.4551+10.345i	2.481+6.8729i	2.4572+5.6753i	1.9213+4.8531i	1.7396+3.893i	1.8232+3.369i	1.7249+3.0298i	1.6823+2.6281i	1.7338+2.3953i	1.6486+2.244i	1.5662+1.9858i	1.5986+1.7865i
1.5919+0.36614i	1.5391+0.3502i	1.4896+0.26498i	1.4869+0.16649i	1.5141+0.10068i	1.5138+0.089464i	1.4238+0.057842i	1.3327-0.096253i	1.3734-0.28278i	1.4676-0.35866i	1.4889-0.38322i	1.4802-0.44117i	1.4695-0.4955i	1.4136-0.5758i	1.3872-0.73773i	1.4579-0.87994i	1.5157-0.92682i	1.4797-0.97845i	1.4209-1.1186i	1.4213-1.3206i	1.5035-1.5074i	1.592-1.6108i	1.583-1.7135i	1.5759-1.9359i	1.6785-2.1436i	1.693-2.2656i	1.5899-2.5772i	1.693-3.0557i	1.8693-3.376i	1.8007-3.8577i	1.9898-4.8055i	2.5481-5.5922i	2.543-6.7308i	3.4399-10.204i	9.3968-14.044i	19.472-11.304i	24.78	19.534+11.335i	9.4675+14.164i	3.4089+10.382i	2.4044+6.8243i	2.4495+5.5563i	1.9962+4.7657i	1.8171+3.8693i	1.8732+3.3609i	1.7687+3.0262i	1.7071+2.6356i	1.739+2.3847i	1.6693+2.2207i	1.5851+1.9856i
1.5839+0.35201i	1.5718+0.35462i	1.5187+0.28625i	1.5163+0.18204i	1.5518+0.10903i	1.5828+0.08477i	1.5523+0.095246i	1.4392+0.042866i	1.3697-0.13299i	1.4372-0.29788i	1.5207-0.34539i	1.5272-0.3683i	1.5181-0.42036i	1.491-0.46442i	1.4218-0.56156i	1.4191-0.7305i	1.498-0.83212i	1.5057-0.85395i	1.4285-0.94522i	1.3906-1.1259i	1.42-1.3163i	1.4928-1.4814i	1.5651-1.5879i	1.5531-1.6912i	1.5265-1.9054i	1.5946-2.1348i	1.6097-2.3072i	1.5479-2.6387i	1.6691-3.092i	1.8191-3.4077i	1.7455-3.9298i	1.977-4.8977i	2.561-5.6594i	2.5452-6.7885i	3.4525-10.28i	9.4458-14.111i	19.534-11.335i	24.834	19.564+11.366i	9.4382+14.2i	3.3384+10.351i	2.3878+6.7239i	2.5141+5.4836i	2.061+4.7629i	1.8422+3.8812i	1.8909+3.3651i	1.7781+3.0427i	1.6927+2.6468i	1.7249+2.3797i	1.6544+2.2249i
1.5424+0.42147i	1.5524+0.40378i	1.4983+0.35407i	1.4631+0.23526i	1.5004+0.11753i	1.5629+0.065788i	1.5816+0.068003i	1.5237+0.063691i	1.4258-0.025332i	1.3991-0.19737i	1.4779-0.32925i	1.5497-0.36198i	1.5513-0.37971i	1.5313-0.42671i	1.4973-0.4854i	1.4529-0.58959i	1.4654-0.72244i	1.5062-0.79517i	1.4757-0.84692i	1.4169-0.97818i	1.416-1.1524i	1.4522-1.3153i	1.5172-1.4665i	1.586-1.5586i	1.5546-1.6399i	1.4878-1.8546i	1.5331-2.1187i	1.5653-2.3181i	1.5185-2.6365i	1.6128-3.0778i	1.7338-3.429i	1.6815-3.9968i	1.9523-4.967i	2.5451-5.7133i	2.5292-6.8479i	3.4551-10.345i	9.4675-14.164i	19.564-11.366i	24.852	19.532+11.372i	9.3706+14.142i	3.3318+10.222i	2.4807+6.6244i	2.6197+5.4773i	2.1124+4.7928i	1.8692+3.8971i	1.9188+3.3836i	1.7935+3.0708i	1.696+2.6757i	1.7126+2.4141i
1.5591+0.48766i	1.5755+0.47534i	1.5293+0.45192i	1.455+0.36789i	1.4331+0.22202i	1.4962+0.10972i	1.5528+0.08764i	1.5331+0.087114i	1.4677+0.040189i	1.4061-0.06688i	1.4015-0.21564i	1.4705-0.32799i	1.5282-0.35928i	1.5186-0.38529i	1.5006-0.45219i	1.4943-0.51587i	1.4633-0.58644i	1.4399-0.695i	1.4448-0.79844i	1.4302-0.89316i	1.4088-1.0284i	1.4254-1.1849i	1.4678-1.3341i	1.5378-1.4673i	1.5969-1.5368i	1.5417-1.6107i	1.4596-1.8373i	1.5098-2.1111i	1.5483-2.299i	1.4826-2.5993i	1.5416-3.0503i	1.6504-3.4385i	1.6181-4.0322i	1.9098-5.0002i	2.5044-5.7365i	2.481-6.8729i	3.4089-10.382i	9.4382-14.2i	19.532-11.372i	24.763	19.398+11.294i	9.2985+13.962i	3.3879+10.045i	2.5927+6.5463i	2.6937+5.4691i	2.1454+4.787i	1.8972+3.8803i	1.9547+3.371i	1.8319+3.0771i	1.715+2.7029i
1.5178+0.50238i	1.5958+0.481i	1.5881+0.4903i	1.5206+0.45973i	1.4506+0.35403i	1.4591+0.21112i	1.5281+0.13724i	1.5477+0.131i	1.5093+0.099476i	1.4723+0.033428i	1.4361-0.048417i	1.4201-0.16372i	1.4578-0.26544i	1.4881-0.31367i	1.4806-0.37212i	1.4967-0.44451i	1.5025-0.46866i	1.4289-0.51358i	1.3644-0.65513i	1.3807-0.80354i	1.3977-0.90705i	1.3919-1.0338i	1.4195-1.1828i	1.4692-1.3135i	1.5247-1.4284i	1.563-1.5049i	1.5107-1.5973i	1.4468-1.8233i	1.5028-2.0789i	1.53-2.2517i	1.447-2.5487i	1.491-3.0083i	1.5977-3.4136i	1.5818-4.0139i	1.8847-4.9613i	2.4572-5.6753i	2.4044-6.8243i	3.3384-10.351i	9.3706-14.142i	19.398-11.294i	24.55	19.215+11.162i	9.2401+13.784i	3.4195+9.9275i	2.6276+6.5028i	2.6952+5.4528i	2.1258+4.7605i	1.8865+3.8364i	1.9672+3.3363i	1.8398+3.068i
1.4039+0.6231i	1.5113+0.49109i	1.5885+0.48475i	1.5614+0.49196i	1.4936+0.42768i	1.4666+0.30864i	1.499+0.20371i	1.5371+0.15098i	1.5402+0.10979i	1.5424+0.051084i	1.5525+0.011769i	1.5234-0.018814i	1.4767-0.097967i	1.4713-0.20373i	1.493-0.2904i	1.5258-0.36019i	1.5623-0.38455i	1.5217-0.37105i	1.3988-0.44551i	1.3419-0.6322i	1.3862-0.78813i	1.4143-0.8856i	1.4224-1.0094i	1.4644-1.1339i	1.4933-1.2319i	1.5077-1.3537i	1.5392-1.4679i	1.5153-1.5739i	1.4659-1.7809i	1.5108-2.0247i	1.5313-2.2033i	1.4516-2.5035i	1.4976-2.9658i	1.6198-3.3761i	1.6297-3.9529i	1.9213-4.8531i	2.4495-5.5563i	2.3878-6.7239i	3.3318-10.222i	9.2985-13.962i	19.215-11.162i	24.347	19.099+11.084i	9.2074+13.722i	3.4131+9.9117i	2.6108+6.5195i	2.6518+5.4738i	2.0737+4.7575i	1.8545+3.8247i	1.9335+3.3399i
1.4099+0.84707i	1.4042+0.63246i	1.5214+0.5155i	1.568+0.52578i	1.5099+0.4926i	1.4791+0.38744i	1.4886+0.30068i	1.4814+0.22561i	1.48+0.12377i	1.5201+0.021918i	1.5881-0.036674i	1.6329-0.034734i	1.5978-0.021053i	1.5148-0.086753i	1.4929-0.22648i	1.5573-0.33456i	1.6265-0.35686i	1.6244-0.3305i	1.5302-0.33885i	1.4135-0.45852i	1.3854-0.65012i	1.4366-0.80004i	1.4799-0.90426i	1.5196-1.0081i	1.5578-1.0829i	1.539-1.1623i	1.5234-1.3155i	1.5717-1.457i	1.5674-1.5523i	1.5078-1.7449i	1.5393-1.9989i	1.5655-2.1919i	1.4959-2.4986i	1.5605-2.9694i	1.7191-3.3661i	1.7396-3.893i	1.9962-4.7657i	2.5141-5.4836i	2.4807-6.6244i	3.3879-10.045i	9.2401-13.784i	19.099-11.084i	24.279	19.087+11.083i	9.2151+13.743i	3.4217+9.9529i	2.6004+6.5726i	2.6256+5.5107i	2.061+4.7859i	1.8332+3.8747i
1.5277+0.96979i	1.4178+0.82875i	1.4485+0.62192i	1.5529+0.55571i	1.5415+0.55263i	1.4997+0.4634i	1.5228+0.38521i	1.496+0.36104i	1.412+0.25832i	1.4104+0.080033i	1.502-0.048382i	1.6029-0.089778i	1.6519-0.062754i	1.5942-0.038405i	1.4934-0.13522i	1.5101-0.30824i	1.6232-0.38095i	1.6664-0.3475i	1.6087-0.33776i	1.5205-0.39603i	1.4384-0.51956i	1.4121-0.69995i	1.4676-0.86713i	1.5495-0.97288i	1.6104-1.0339i	1.6198-1.0745i	1.5687-1.1664i	1.5584-1.3434i	1.6249-1.4806i	1.6167-1.56i	1.5422-1.7553i	1.5725-2.0231i	1.6057-2.2257i	1.5504-2.5432i	1.647-3.0104i	1.8232-3.369i	1.8171-3.8693i	2.061-4.7629i	2.6197-5.4773i	2.5927-6.5463i	3.4195-9.9275i	9.2074-13.722i	19.087-11.083i	24.305	19.123+11.1i	9.248+13.775i	3.4351+9.9953i	2.5965+6.5947i	2.6445+5.518i	2.0887+4.8276i
1.5701+1.0033i	1.4914+0.94366i	1.4284+0.77256i	1.4873+0.61773i	1.5365+0.56945i	1.5202+0.50299i	1.554+0.41488i	1.5818+0.41981i	1.4782+0.41288i	1.3692+0.25282i	1.4033+0.052137i	1.5116-0.054791i	1.6006-0.077819i	1.6232-0.048128i	1.5415-0.054283i	1.4667-0.19384i	1.536-0.34801i	1.6347-0.36308i	1.6163-0.33815i	1.5562-0.38711i	1.5111-0.45553i	1.4327-0.55596i	1.3922-0.74948i	1.4726-0.93638i	1.5823-1.0185i	1.6269-1.0506i	1.6104-1.1019i	1.5653-1.2173i	1.5742-1.394i	1.6425-1.5194i	1.6263-1.6003i	1.5536-1.8065i	1.5942-2.0818i	1.6436-2.2895i	1.6153-2.5987i	1.7249-3.0298i	1.8732-3.3609i	1.8422-3.8812i	2.1124-4.7928i	2.6937-5.4691i	2.6276-6.5028i	3.4131-9.9117i	9.2151-13.743i	19.123-11.1i	24.35	19.168+11.124i	9.2646+13.822i	3.4117+10.019i	2.5882+6.5762i	2.6711+5.5153i
1.5596+1.0902i	1.5213+1.0244i	1.4605+0.90986i	1.4424+0.76674i	1.4554+0.64789i	1.4675+0.53707i	1.5177+0.42703i	1.5953+0.39734i	1.5739+0.43639i	1.4468+0.3829i	1.3838+0.20068i	1.4477+0.036788i	1.5411-0.03426i	1.5985-0.045424i	1.5889-0.034505i	1.5138-0.082974i	1.487-0.22196i	1.5593-0.3212i	1.5977-0.32602i	1.5594-0.35848i	1.5445-0.43148i	1.5178-0.46893i	1.4174-0.56294i	1.3828-0.77612i	1.486-0.94793i	1.5776-0.99989i	1.5855-1.0432i	1.5669-1.1284i	1.5419-1.2533i	1.5543-1.4225i	1.6134-1.5535i	1.5978-1.6529i	1.5395-1.8768i	1.6069-2.1626i	1.6929-2.3592i	1.6823-2.6281i	1.7687-3.0262i	1.8909-3.3651i	1.8692-3.8971i	2.1454-4.787i	2.6952-5.4528i	2.6108-6.5195i	3.4217-9.9529i	9.248-13.775i	19.168-11.124i	24.417	19.221+11.175i	9.256+13.883i	3.3797+10.031i	2.5848+6.5719i
1.5764+1.1875i	1.5507+1.1225i	1.5076+1.014i	1.4931+0.9162i	1.444+0.83095i	1.3902+0.68144i	1.4252+0.50973i	1.5185+0.42364i	1.5584+0.42468i	1.5018+0.41433i	1.4177+0.31272i	1.4062+0.15013i	1.4755+0.024627i	1.5513-0.02638i	1.5839-0.037925i	1.565-0.05362i	1.5196-0.11635i	1.5104-0.22074i	1.5426-0.29818i	1.5521-0.34567i	1.5512-0.41472i	1.5734-0.46403i	1.5368-0.47768i	1.4346-0.58062i	1.4243-0.78045i	1.5185-0.90888i	1.5624-0.95098i	1.5461-1.0266i	1.5397-1.132i	1.5202-1.2509i	1.5185-1.4198i	1.5653-1.5682i	1.551-1.694i	1.5143-1.9437i	1.6227-2.232i	1.7338-2.3953i	1.7071-2.6356i	1.7781-3.0427i	1.9188-3.3836i	1.8972-3.8803i	2.1258-4.7605i	2.6518-5.4738i	2.6004-6.5726i	3.4351-9.9953i	9.2646-13.822i	19.221-11.175i	24.501	19.265+11.225i	9.2531+13.914i	3.3847+10.04i
1.5488+1.2815i	1.5699+1.1889i	1.5421+1.0889i	1.5549+0.98306i	1.546+0.95039i	1.4407+0.87821i	1.3811+0.69043i	1.4461+0.53353i	1.5084+0.48687i	1.4943+0.46076i	1.4459+0.39572i	1.4+0.28651i	1.3993+0.14153i	1.4645+0.02322i	1.5355-0.02423i	1.5591-0.039708i	1.5436-0.065408i	1.5053-0.11927i	1.4736-0.21422i	1.481-0.3241i	1.5147-0.41476i	1.5576-0.48144i	1.5896-0.50917i	1.5554-0.52633i	1.4835-0.62482i	1.4888-0.78072i	1.5496-0.87379i	1.5569-0.92836i	1.5415-1.0269i	1.5462-1.1295i	1.5194-1.2379i	1.5024-1.4097i	1.5392-1.5731i	1.5298-1.7213i	1.5203-1.9804i	1.6486-2.244i	1.739-2.3847i	1.6927-2.6468i	1.7935-3.0708i	1.9547-3.371i	1.8865-3.8364i	2.0737-4.7575i	2.6256-5.5107i	2.5965-6.5947i	3.4117-10.019i	9.256-13.883i	19.265-11.225i	24.544	19.273+11.228i	9.2667+13.896i
1.5201+1.4695i	1.5173+1.2919i	1.5292+1.1587i	1.5489+1.0355i	1.5916+0.96657i	1.5597+0.95461i	1.4519+0.86241i	1.4221+0.68421i	1.4807+0.56748i	1.5053+0.5255i	1.4822+0.47566i	1.4455+0.40837i	1.3941+0.30839i	1.3836+0.15689i	1.4546+0.032237i	1.5304-0.0063866i	1.546-0.0099514i	1.513-0.028721i	1.4473-0.08731i	1.3924-0.2119i	1.4071-0.36172i	1.4689-0.46785i	1.5246-0.53123i	1.5608-0.56994i	1.5548-0.5997i	1.5162-0.67517i	1.515-0.79242i	1.5449-0.8811i	1.5458-0.95771i	1.5463-1.0626i	1.5568-1.1555i	1.5251-1.2614i	1.5077-1.4388i	1.5526-1.6087i	1.5625-1.7544i	1.5662-1.9858i	1.6693-2.2207i	1.7249-2.3797i	1.696-2.6757i	1.8319-3.0771i	1.9672-3.3363i	1.8545-3.8247i	2.061-4.7859i	2.6445-5.518i	2.5882-6.5762i	3.3797-10.031i	9.2531-13.914i	19.273-11.228i	24.519	19.245+11.191i
1.5933+1.6665i	1.5064+1.5014i	1.4816+1.2953i	1.5151+1.1372i	1.5516+1.0292i	1.5779+0.96702i	1.5432+0.93391i	1.4572+0.83653i	1.4341+0.67297i	1.4874+0.55701i	1.5226+0.51184i	1.5099+0.47888i	1.4608+0.42844i	1.3949+0.32244i	1.3921+0.16075i	1.4795+0.047469i	1.554+0.037162i	1.5439+0.055131i	1.4766+0.034282i	1.3897-0.046002i	1.3341-0.19156i	1.3533-0.3475i	1.4073-0.45555i	1.4517-0.53692i	1.4986-0.60226i	1.5211-0.63472i	1.4901-0.6871i	1.4666-0.7966i	1.4835-0.90794i	1.4984-1.0029i	1.5104-1.106i	1.5185-1.2019i	1.4931-1.3242i	1.4994-1.5114i	1.5729-1.6715i	1.5986-1.7865i	1.5851-1.9856i	1.6544-2.2249i	1.7126-2.4141i	1.715-2.7029i	1.8398-3.068i	1.9335-3.3399i	1.8332-3.8747i	2.0887-4.8276i	2.6711-5.5153i	2.5848-6.5719i	3.3847-10.04i	9.2667-13.896i	19.245-11.191i	24.456
1.6539+1.7926i	1.5974+1.6763i	1.4973+1.4976i	1.4914+1.2821i	1.5351+1.1478i	1.55+1.0541i	1.5622+0.98004i	1.5286+0.9413i	1.434+0.84038i	1.41+0.65523i	1.4891+0.52815i	1.5422+0.50268i	1.5174+0.48441i	1.4598+0.42058i	1.4139+0.30195i	1.4386+0.15576i	1.5317+0.07758i	1.5836+0.094291i	1.5435+0.11042i	1.4692+0.069291i	1.3996-0.0155i	1.3528-0.13801i	1.3519-0.26983i	1.3739-0.3792i	1.4035-0.48158i	1.4575-0.55894i	1.4818-0.58151i	1.4282-0.62797i	1.3828-0.75975i	1.4061-0.89795i	1.4337-0.99571i	1.4376-1.0991i	1.439-1.2191i	1.4361-1.3669i	1.4768-1.5506i	1.5652-1.6841i	1.5773-1.7771i	1.5412-1.9822i	1.6141-2.2458i	1.7006-2.4325i	1.7012-2.6872i	1.7842-3.0513i	1.8682-3.3709i	1.8114-3.9271i	2.0919-4.8522i	2.6623-5.528i	2.5866-6.5954i	3.4128-10.039i	9.2732-13.85i	19.202-11.151i
1.673+1.9834i	1.6358+1.7917i	1.5748+1.6568i	1.5006+1.4621i	1.5209+1.2653i	1.5609+1.1549i	1.5663+1.0676i	1.5723+1.0012i	1.519+0.96344i	1.415+0.83791i	1.4151+0.63839i	1.508+0.5343i	1.5337+0.5211i	1.4897+0.46833i	1.4639+0.36845i	1.4668+0.26141i	1.5064+0.15913i	1.5735+0.11118i	1.5912+0.11735i	1.5502+0.095222i	1.5174+0.034232i	1.4918-0.023097i	1.4506-0.095761i	1.4241-0.19706i	1.423-0.30201i	1.4454-0.40216i	1.4899-0.46415i	1.4843-0.47535i	1.3977-0.53939i	1.3488-0.70263i	1.3878-0.84824i	1.4108-0.93667i	1.3969-1.0531i	1.4076-1.2008i	1.4349-1.348i	1.4827-1.503i	1.5454-1.621i	1.5323-1.7321i	1.5021-1.9679i	1.6054-2.2365i	1.7037-2.3936i	1.6744-2.6293i	1.7298-3.0194i	1.8291-3.3695i	1.794-3.9197i	2.0664-4.8374i	2.6368-5.5331i	2.5916-6.604i	3.4279-10.015i	9.2605-13.815i
1.797+2.1908i	1.6563+2.0027i	1.6092+1.7944i	1.556+1.6389i	1.5002+1.4389i	1.5317+1.2492i	1.5753+1.1478i	1.5756+1.0708i	1.5649+1.0018i	1.5104+0.93907i	1.4394+0.80533i	1.4581+0.64531i	1.5088+0.57531i	1.4812+0.52758i	1.4495+0.40867i	1.4854+0.29352i	1.522+0.22993i	1.5368+0.16864i	1.557+0.11294i	1.5569+0.068607i	1.55-0.0029606i	1.5785-0.070112i	1.5943-0.092027i	1.5587-0.12633i	1.5274-0.20828i	1.5308-0.29648i	1.5516-0.36502i	1.567-0.39748i	1.5195-0.41219i	1.4173-0.50641i	1.3833-0.68485i	1.4285-0.82032i	1.4384-0.90927i	1.4291-1.0447i	1.4688-1.1878i	1.5017-1.2958i	1.5113-1.426i	1.5346-1.565i	1.5204-1.7148i	1.5174-1.966i	1.6407-2.2184i	1.7297-2.3547i	1.6797-2.5947i	1.7366-3.0032i	1.852-3.3506i	1.812-3.8837i	2.0658-4.805i	2.6364-5.5148i	2.5944-6.5823i	3.413-9.9985i
1.8815+2.2626i	1.801+2.1924i	1.6631+1.9985i	1.6179+1.7963i	1.5573+1.6425i	1.5018+1.4377i	1.5377+1.2567i	1.5634+1.169i	1.5325+1.0746i	1.525+0.95889i	1.5226+0.87715i	1.4943+0.78917i	1.4851+0.69167i	1.4648+0.62089i	1.4112+0.51078i	1.4224+0.35171i	1.5001+0.26286i	1.5208+0.24328i	1.4857+0.18353i	1.4746+0.085157i	1.484-0.011289i	1.5165-0.11318i	1.5863-0.17816i	1.6225-0.18302i	1.5955-0.21018i	1.5843-0.28836i	1.611-0.35051i	1.6258-0.37842i	1.6067-0.39503i	1.5369-0.42852i	1.4432-0.54055i	1.4203-0.71497i	1.4619-0.84875i	1.4805-0.95068i	1.5039-1.0784i	1.5563-1.1741i	1.5498-1.2419i	1.507-1.3847i	1.5175-1.5656i	1.5249-1.7372i	1.5397-1.9804i	1.6589-2.22i	1.7344-2.36i	1.6847-2.6181i	1.7621-3.0347i	1.8956-3.3667i	1.854-3.878i	2.096-4.7846i	2.6451-5.4829i	2.5652-6.5611i
1.7658+2.4309i	1.8515+2.2384i	1.7936+2.1409i	1.6914+1.9609i	1.6477+1.7854i	1.585+1.6366i	1.5416+1.4527i	1.5525+1.3126i	1.5148+1.2174i	1.4632+1.0549i	1.5105+0.8921i	1.5716+0.83902i	1.546+0.81591i	1.4865+0.74621i	1.4298+0.64591i	1.3945+0.50368i	1.4375+0.36442i	1.4977+0.31989i	1.4638+0.304i	1.3963+0.20326i	1.3916+0.06387i	1.4222-0.052717i	1.4742-0.15862i	1.5533-0.21834i	1.5868-0.22451i	1.5651-0.26676i	1.5779-0.34986i	1.6202-0.39242i	1.6235-0.40431i	1.5915-0.43027i	1.5293-0.47759i	1.4472-0.58958i	1.4274-0.76637i	1.4854-0.9125i	1.5433-1.0056i	1.5898-1.0829i	1.6113-1.1248i	1.5462-1.1886i	1.4768-1.3705i	1.5052-1.5794i	1.5339-1.7421i	1.5425-1.9647i	1.6376-2.2023i	1.6966-2.363i	1.6525-2.6478i	1.7534-3.0783i	1.9138-3.4033i	1.8881-3.8877i	2.1167-4.7573i	2.6166-5.4442i
1.7166+2.8419i	1.7018+2.4524i	1.7839+2.2001i	1.7745+2.0766i	1.6999+1.9114i	1.6703+1.7361i	1.6467+1.6052i	1.6058+1.489i	1.5426+1.3809i	1.448+1.2252i	1.4305+0.9939i	1.542+0.83528i	1.6205+0.82722i	1.5716+0.82579i	1.4973+0.74085i	1.4641+0.62502i	1.4644+0.5128i	1.4931+0.43565i	1.485+0.41208i	1.4017+0.35161i	1.3433+0.20068i	1.368+0.048314i	1.4147-0.060644i	1.4717-0.15453i	1.543-0.20135i	1.5586-0.20761i	1.5276-0.26302i	1.5396-0.35511i	1.576-0.4061i	1.5778-0.4372i	1.5591-0.47927i	1.5088-0.53074i	1.4321-0.65366i	1.4359-0.85057i	1.5419-0.99315i	1.6351-1.0403i	1.6685-1.059i	1.6393-1.0787i	1.5368-1.1704i	1.4786-1.3893i	1.5429-1.5964i	1.5827-1.7237i	1.5668-1.9195i	1.6299-2.1588i	1.6698-2.3383i	1.6225-2.6475i	1.7392-3.0983i	1.9285-3.42i	1.9126-3.8702i	2.1053-4.7118i
1.7804+3.2525i	1.704+2.9056i	1.6377+2.4789i	1.727+2.1778i	1.7345+2.0395i	1.6706+1.8503i	1.6924+1.661i	1.7121+1.5879i	1.6237+1.5368i	1.4863+1.4016i	1.3965+1.1776i	1.4287+0.93644i	1.5506+0.80779i	1.6062+0.8026i	1.5528+0.77108i	1.5142+0.66021i	1.5375+0.56398i	1.5565+0.52298i	1.5299+0.50268i	1.4508+0.45951i	1.3557+0.34156i	1.3285+0.16567i	1.3755+0.019971i	1.433-0.079071i	1.4991-0.15577i	1.5644-0.17622i	1.5546-0.16449i	1.4904-0.22001i	1.473-0.33223i	1.4992-0.4172i	1.5119-0.47295i	1.5003-0.52416i	1.4487-0.59506i	1.3927-0.75017i	1.4448-0.95527i	1.5899-1.0658i	1.6843-1.066i	1.6838-1.0576i	1.6149-1.0929i	1.5103-1.2302i	1.4966-1.4716i	1.6017-1.6496i	1.6387-1.734i	1.5983-1.913i	1.6446-2.1525i	1.6725-2.3359i	1.6199-2.6571i	1.7494-3.1143i	1.9492-3.4153i	1.9084-3.8396i
1.737+3.8194i	1.8172+3.2655i	1.6958+2.9404i	1.602+2.4974i	1.6776+2.1839i	1.6704+2.0159i	1.637+1.7863i	1.7167+1.6183i	1.7287+1.6099i	1.5804+1.5637i	1.4324+1.381i	1.3784+1.1501i	1.4112+0.94127i	1.4966+0.81521i	1.5337+0.77324i	1.5009+0.70108i	1.5135+0.57757i	1.5838+0.52003i	1.5931+0.54179i	1.5112+0.53787i	1.4049+0.45792i	1.3297+0.31424i	1.3211+0.14475i	1.3713+0.0045185i	1.4412-0.093591i	1.5251-0.14984i	1.5865-0.13254i	1.5428-0.092743i	1.4338-0.15195i	1.392-0.29386i	1.4202-0.40177i	1.4312-0.46334i	1.4067-0.53338i	1.3661-0.63993i	1.3502-0.8063i	1.4308-0.98581i	1.5732-1.0633i	1.642-1.0421i	1.6001-1.0392i	1.5065-1.1217i	1.4335-1.3099i	1.4762-1.5476i	1.5975-1.6856i	1.6166-1.7528i	1.5687-1.938i	1.6193-2.1793i	1.6512-2.3624i	1.6107-2.679i	1.7465-3.1108i	1.9198-3.3866i
1.9572+4.7549i	1.7317+3.7785i	1.8224+3.2652i	1.6859+2.9641i	1.5687+2.5319i	1.6148+2.2039i	1.6107+1.9955i	1.6201+1.758i	1.713+1.6277i	1.6933+1.6287i	1.5434+1.5505i	1.4335+1.3689i	1.3845+1.1799i	1.38+0.98702i	1.4402+0.83792i	1.4791+0.76892i	1.4637+0.67805i	1.5051+0.55454i	1.5885+0.52283i	1.5775+0.55947i	1.4825+0.53363i	1.4007+0.43484i	1.3521+0.30676i	1.3439+0.15808i	1.3921+0.021082i	1.4754-0.069909i	1.5675-0.097692i	1.6091-0.048373i	1.5277-0.0030312i	1.3977-0.084024i	1.3613-0.24011i	1.3874-0.34254i	1.3795-0.41521i	1.3626-0.51896i	1.3633-0.63131i	1.3711-0.76281i	1.4414-0.90814i	1.5618-0.96334i	1.5906-0.92915i	1.4998-0.95536i	1.4075-1.1004i	1.3874-1.3089i	1.4564-1.5107i	1.5548-1.6248i	1.553-1.7043i	1.5048-1.9065i	1.5647-2.1614i	1.6213-2.3473i	1.5989-2.6334i	1.7074-3.031i
2.4852+5.5359i	1.902+4.7393i	1.7266+3.7719i	1.8331+3.2946i	1.6792+3.0217i	1.5298+2.589i	1.563+2.2324i	1.5775+2.0077i	1.593+1.7838i	1.6625+1.6471i	1.648+1.6072i	1.5464+1.5199i	1.4575+1.3779i	1.3827+1.2101i	1.3637+1.0007i	1.4354+0.84349i	1.4778+0.78316i	1.455+0.69477i	1.4887+0.56949i	1.5572+0.52782i	1.5409+0.53079i	1.4771+0.47144i	1.4416+0.37479i	1.4184+0.27177i	1.4201+0.14329i	1.4798+0.027255i	1.5647-0.029445i	1.6303-0.025848i	1.6304+0.022556i	1.5314+0.036799i	1.4179-0.062821i	1.3888-0.20823i	1.3959-0.31568i	1.3939-0.4257i	1.4264-0.5404i	1.4602-0.61479i	1.462-0.7114i	1.5254-0.83707i	1.6283-0.86182i	1.6062-0.82295i	1.4908-0.8995i	1.4407-1.0783i	1.459-1.2549i	1.5123-1.4178i	1.5826-1.5281i	1.5656-1.6156i	1.5086-1.834i	1.5862-2.1075i	1.6728-2.2705i	1.63-2.5095i
2.478+6.7072i	2.4371+5.5522i	1.9085+4.7245i	1.7762+3.7865i	1.878+3.3519i	1.6921+3.0943i	1.5206+2.6485i	1.5549+2.2816i	1.5631+2.0679i	1.544+1.8389i	1.598+1.6558i	1.6198+1.5835i	1.5479+1.5169i	1.441+1.3921i	1.3546+1.1991i	1.3652+0.97398i	1.4596+0.84348i	1.4855+0.81304i	1.4306+0.72884i	1.4349+0.587i	1.4852+0.50896i	1.4791+0.46682i	1.4493+0.37986i	1.4492+0.27575i	1.4618+0.17397i	1.5048+0.066894i	1.5857+0.0032008i	1.6437+0.00048507i	1.6528+0.013681i	1.6215+0.02541i	1.5368+0.0098057i	1.4361-0.083183i	1.388-0.23058i	1.3937-0.37741i	1.4373-0.50735i	1.5019-0.59175i	1.5256-0.64433i	1.5292-0.74569i	1.6061-0.85195i	1.6817-0.85373i	1.6296-0.84773i	1.5483-0.9647i	1.5468-1.1221i	1.5647-1.2587i	1.6029-1.4117i	1.6694-1.5165i	1.6406-1.6027i	1.5902-1.8394i	1.706-2.0992i	1.7913-2.2031i
3.4009+10.164i	2.4334+6.7235i	2.4311+5.5056i	1.9659+4.6848i	1.8539+3.7932i	1.938+3.3906i	1.7304+3.139i	1.5525+2.6907i	1.5853+2.3363i	1.5682+2.139i	1.5141+1.893i	1.5697+1.6756i	1.6123+1.6039i	1.5264+1.5526i	1.3961+1.4022i	1.3357+1.1735i	1.3914+0.96635i	1.4838+0.88537i	1.4683+0.87534i	1.3783+0.77638i	1.3669+0.61009i	1.4128+0.50952i	1.4061+0.44778i	1.377+0.33629i	1.3949+0.19769i	1.4583+0.078321i	1.554+0.0048647i	1.6359+0.0050789i	1.6436+0.031408i	1.6147+0.017938i	1.5925+0.0013599i	1.5188-0.0065341i	1.3969-0.099134i	1.3452-0.28349i	1.3946-0.44425i	1.4594-0.53274i	1.4877-0.59438i	1.4911-0.67561i	1.5134-0.78662i	1.5787-0.87671i	1.6238-0.90896i	1.6006-0.95431i	1.5746-1.062i	1.5778-1.1829i	1.581-1.319i	1.6265-1.4777i	1.6918-1.5798i	1.6675-1.6881i	1.6655-1.9305i	1.8112-2.1355i
9.3191+13.958i	3.3478+10.202i	2.3856+6.6819i	2.4449+5.4383i	2.0194+4.6452i	1.9119+3.7851i	1.9843+3.4011i	1.7629+3.1501i	1.5894+2.695i	1.6337+2.3554i	1.6018+2.1799i	1.5257+1.9282i	1.5838+1.7018i	1.6216+1.6424i	1.507+1.5813i	1.3827+1.3875i	1.3767+1.1539i	1.4554+1.0036i	1.5037+0.96456i	1.4402+0.93527i	1.3483+0.79963i	1.3577+0.62581i	1.4079+0.54087i	1.381+0.48643i	1.3316+0.35281i	1.3636+0.17949i	1.4696+0.06037i	1.5793+0.03053i	1.6221+0.056519i	1.5974+0.053385i	1.5877+0.010513i	1.5832+0.010307i	1.4831+0.0078538i	1.3583-0.13069i	1.3711-0.3302i	1.4585-0.42205i	1.4715-0.45384i	1.4476-0.53777i	1.4557-0.63982i	1.4627-0.7336i	1.4792-0.8507i	1.5347-0.95151i	1.5718-1.0068i	1.5591-1.0763i	1.5403-1.192i	1.5428-1.3387i	1.5803-1.4956i	1.6302-1.6275i	1.6429-1.7742i	1.6915-1.9915i
19.314+11.236i	9.2984+14.019i	3.2972+10.196i	2.3732+6.6328i	2.4698+5.3959i	2.0597+4.6235i	1.9494+3.7893i	1.9923+3.4148i	1.754+3.1319i	1.6132+2.6535i	1.6862+2.3426i	1.6353+2.195i	1.5411+1.9346i	1.6028+1.7067i	1.623+1.653i	1.4926+1.5569i	1.4137+1.3294i	1.4626+1.1392i	1.5137+1.0596i	1.488+1.0169i	1.4045+0.9248i	1.3532+0.75322i	1.4012+0.59305i	1.4587+0.53516i	1.4217+0.49264i	1.371+0.35506i	1.4204+0.19025i	1.5261+0.1116i	1.5837+0.10685i	1.5777+0.090871i	1.5751+0.035407i	1.6013+0.006835i	1.5663+0.025418i	1.4437-0.037697i	1.3984-0.22741i	1.4958-0.35964i	1.5528-0.35869i	1.5018-0.39084i	1.4823-0.49468i	1.4867-0.55951i	1.4273-0.64751i	1.4161-0.83226i	1.5189-0.9685i	1.5806-0.99738i	1.5538-1.0583i	1.5411-1.1788i	1.5397-1.303i	1.5371-1.4652i	1.5853-1.6456i	1.6405-1.7987i
[truncated: 14 more columns]
