# Supplementary material for: Channel state information estimation for 5G wireless communication systems: recurrent neural networks approach
Source: PeerJ Comput Sci. 2021 Aug 26;7:e682. doi: 10.7717/peerj-cs.682 (PMC8409333; doi:10.7717/peerj-cs.682)
Supplement: Supplemental Information 4 [file peerj-cs-07-682-s004.csv]

1.4013-1.3922i
0.006539-0.034388i
0.0088014-0.11112i
0.20599-0.081659i
-0.051632+0.025049i
0.47691+0.86699i
-2.3305+0.55591i
0.12252+0.35227i
0.0038362-0.042751i
-0.14126-0.10127i
0.61425-0.40982i
-0.00016584+0.012926i
-0.05858-0.39657i
-0.42162-0.18679i
0.12633-0.026239i
-0.20757+0.0015571i
-0.054862-0.059248i
0.00094465+0.014063i
-0.0021753-0.0027449i
-0.0038659+0.0025837i
