# Supplementary material for: Channel state information estimation for 5G wireless communication systems: recurrent neural networks approach
Source: PeerJ Comput Sci. 2021 Aug 26;7:e682. doi: 10.7717/peerj-cs.682 (PMC8409333; doi:10.7717/peerj-cs.682)
Supplement: Supplemental Information 5 [file peerj-cs-07-682-s005.csv]

26
