# Supplementary material for: Channel state information estimation for 5G wireless communication systems: recurrent neural networks approach
Source: PeerJ Comput Sci. 2021 Aug 26;7:e682. doi: 10.7717/peerj-cs.682 (PMC8409333; doi:10.7717/peerj-cs.682)
Supplement: Supplemental Information 6 — Code [file peerj-cs-07-682-s006.m]

structurefunction [feature,label,idx] = getFeatureAndLabel(RealData,ImagData,DataLabel,TargetLabel)
% This function is to
%   1. transform the received OFDM packets to feature vectors for training
%      data collection;
%   2. collect the corresponding labels.

% Determine the feature vector dimensions
[NumSym,NumSC,~] = size(RealData);
DimFeatureVec = NumSym*NumSC*2;

% Find packets of the target label
idx = find(DataLabel == TargetLabel);
numPacket = length(idx);

% Data collection
RealPart = RealData(:,:,idx); 
RealPart = permute(RealPart,[2,1,3]); 
RealPart = reshape(RealPart,NumSC*NumSym,numPacket); 

ImagPart = ImagData(:,:,idx);
ImagPart = permute(ImagPart,[2,1,3]); 
ImagPart = reshape(ImagPart,NumSC*NumSym,numPacket); 

% Feature vector
feature = zeros(DimFeatureVec,numPacket);
feature(1:2:end,:) = RealPart;
feature(2:2:end,:) = ImagPart;

% Label collection
label = TargetLabel*ones(1,numPacket);

end
