# Supplementary material for: Channel state information estimation for 5G wireless communication systems: recurrent neural networks approach
Source: PeerJ Comput Sci. 2021 Aug 26;7:e682. doi: 10.7717/peerj-cs.682 (PMC8409333; doi:10.7717/peerj-cs.682)
Supplement: Supplemental Information 7 [file peerj-cs-07-682-s007.m]

classdef maeClassificationLayer < nnet.layer.ClassificationLayer
    % custom classification layer with mean-absolute-error loss.
    
    methods
        function layer = maeClassificationLayer(name)
            % layer = maeClassificationLayer(name) creates a
            % mean-absolute-error regression layer and specifies the layer
            % name.
			
            % Set layer name.
            layer.Name = name;

            % Set layer description.
            layer.Description = 'Mean absolute error';
        end
        
        function loss = forwardLoss(layer, Y, T)
            % loss = forwardLoss(layer, Y, T) returns the MAE loss between
            % the predictions Y and the training targets T.

            % Calculate MAE.
            %R = size(Y,3);
%             meanAbsoluteError = sum(abs(Y-T),3)/R;
              meanAbsoluteError = sum(abs(Y-T));

            % Take mean over mini-batch.
            N = size(Y,4);
            loss = sum(meanAbsoluteError)/N;
        end
    end
end
