# Supplementary material for: Channel state information estimation for 5G wireless communication systems: recurrent neural networks approach
Source: PeerJ Comput Sci. 2021 Aug 26;7:e682. doi: 10.7717/peerj-cs.682 (PMC8409333; doi:10.7717/peerj-cs.682)
Supplement: Supplemental Information 8 [file peerj-cs-07-682-s008.m]

function ReceivedPacket = genTransmissionReceptionOFDM(TransmittedFrame,LengthCP,h,NoiseVar)
% This function is to model the transmission and reception process in OFDM systems. 

% Extract parameters
[NumSym,NumSC,NumPacket] = size(TransmittedFrame);

%% Transmitter

PhaseShift = exp(-1j*rand(1,NumPacket)*2*pi);

for p = 1:NumPacket
                                  
    % 1. IFFT
    x1 = ifft(TransmittedFrame(:,:,p),NumSC,2); 
    
    % 2. Inserting CP
    x1_CP = [x1(:,NumSC-LengthCP+1:end) x1]; 
        
    % 3. Parallel to serial transformation
    x2 = x1_CP.';
    x = x2(:);
    
    % 4. Channel filtering
    y_conv = conv(h*PhaseShift(p),x);
    y(:,p) = y_conv(1:length(x)); 
end 
                        
%% Adding noise 

SeqLength = size(y,1);
 
% Calculate random noise in time domain 
NoiseF = sqrt(NoiseVar)/sqrt(2).*(randn(NumPacket,NumSC)+1j*randn(NumPacket,NumSC)); % Frequency-domain noise
NoiseT = sqrt(SeqLength)*sqrt(SeqLength/NumSC)*ifft(NoiseF,SeqLength,2); % Time-domain noise

% Adding noise
y = y+NoiseT.'; 

%% Receiver

ReceivedPacket = zeros(NumPacket,NumSym,NumSC); 
    
for p = 1:NumPacket
     
    % 1. Serial to parallem transformation
    y1 = reshape(y(:,p),NumSC+LengthCP,NumSym).'; 

    % 2. Removing CP
    y2 = y1(:,LengthCP+1:LengthCP+NumSC);

    % 3. FFT, # x NymSym x 64
    ReceivedPacket(p,:,:) = fft(y2,NumSC,2); % NumSym x 64
        
end 

ReceivedPacket = permute(ReceivedPacket,[2,3,1]); 
