# Supplementary material for: Channel state information estimation for 5G wireless communication systems: recurrent neural networks approach
Source: PeerJ Comput Sci. 2021 Aug 26;7:e682. doi: 10.7717/peerj-cs.682 (PMC8409333; doi:10.7717/peerj-cs.682)
Supplement: Supplemental Information 11 [file peerj-cs-07-682-s011.m]

classdef sseClassificationLayer < nnet.layer.ClassificationLayer
    %  custom classification layer with sum of squares error loss.
    
    methods
        function layer = sseClassificationLayer(name)
            % layer = sseClassificationLayer(name) creates a sum of squares
            % error classification layer and specifies the layer name.
    
            % Set layer name.
            layer.Name = name;

            % Set layer description.
            layer.Description = 'Sum of squares error';
        end
        
        function loss = forwardLoss(layer, Y, T)
            % loss = forwardLoss(layer, Y, T) returns the SSE loss between
            % the predictions Y and the training targets T.

            % Calculate sum of squares.
            sumSquares = sum((Y-T).^2);
    
            % Take mean over mini-batch.
            N = size(Y,4);
            loss = sum(sumSquares)/N;
        end
    end
end
