# Supplementary material for: Channel state information estimation for 5G wireless communication systems: recurrent neural networks approach
Source: PeerJ Comput Sci. 2021 Aug 26;7:e682. doi: 10.7717/peerj-cs.682 (PMC8409333; doi:10.7717/peerj-cs.682)
Supplement: Supplemental Information 12 [file peerj-cs-07-682-s012.m]

%% TrainDNN
% This script is to set up parameters for training the BiLSTM or LSTM deep neural network
% The DNN is trained for the selected subcarrier based on the training data.

%% Clear workspace

clear variables;
close all;

%% Load training and validation data

load('TrainingData_sc64_pil4_cp16.mat');
load('ValidationData_sc64_pil4_cp16.mat');

%% Define training parameters

MiniBatchSize = 1000;
MaxEpochs = 1000;
InputSize = 2*NumOFDMsym*NumSC;
NumHiddenUnits = 16;
NumClass = length(Label);

%% Form BiLSTM or LSTM DNN layers 

Layers = [ ...
    sequenceInputLayer(InputSize)
    lstmLayer(NumHiddenUnits,'OutputMode','last')
%     bilstmLayer(NumHiddenUnits,'OutputMode','last')
    fullyConnectedLayer(NumClass)
    softmaxLayer
 sseClassificationLayer('sse')];%classificationLayer   maeClassificationLayer('mae')    
%% Define trainig options
Options = trainingOptions('adam',...
    'InitialLearnRate',0.01,...
    'ValidationData',{XValid,YValid}, ...
    'ExecutionEnvironment','auto', ...
    'GradientThreshold',1, ...
    'LearnRateDropFactor',0.1,...
    'MaxEpochs',MaxEpochs, ...
    'MiniBatchSize',MiniBatchSize, ...
    'Shuffle','every-epoch', ...
    'Verbose',0,...
    'Plots','training-progress');

%% Train DNN
[Net,tr] = trainNetwork(XTrain,YTrain,Layers,Options);
LOSS=tr.TrainingLoss;
Accuracy=tr.TrainingAccuracy;
Rate=tr.BaseLearnRate;

%displaying menu bar for training figure
h= findall(groot,'Type','Figure');
 h.MenuBar = 'figure';
 
%plotting the loss and accuracy curves separately
figure(1)
plot(smooth(Accuracy),'LineWidth', 2)
xlabel('Iterations'), ylabel('Accuracy (%)')
title('Accuracy of LSTM@4-pilots using adam & SSE')
legend('Accuracy of LSTM@4-pilots using adam & SSE')
grid on
figure(2)
plot(smooth(LOSS),'LineWidth', 2)
xlabel('Iterations'), ylabel('Loss')
title('Loss of LSTM@4-pilots using adam & SSE')
legend('Loss of LSTM@4-pilots using adam & SSE')
grid on


%% Save the DNN

% save('TrainedLSTM_sc64_pil4_cp16_adam_SSE','Net','MiniBatchSize','LOSS','Accuracy');
